# Supplementary material for: The Mitochondrial Genome of Cylicocyclus elongatus (Strongylida: Strongylidae) and Its Comparative Analysis with Other Cylicocyclus Species
Source: Animals (Basel). 2022 Jun 17;12(12):1571. doi: 10.3390/ani12121571 (PMC9219543; doi:10.3390/ani12121571)
Supplement: Supplementary file 1 [file animals-12-01571-s001.zip]

Archive with 3 entries (3 files):
- Figures S1 and S2.pdf
- Table S1.pdf
- Table S2.pdf
